# Supplementary material for: Genome-Wide Association Study Reveals the Genetic Basis of Kernel and Cob Moisture Changes in Maize at Physiological Maturity Stage
Source: Plants (Basel). 2022 Jul 30;11(15):1989. doi: 10.3390/plants11151989 (PMC9370647; doi:10.3390/plants11151989)
Supplement: Supplementary file 1 [file plants-11-01989-s001.zip]

Archive with 1 entries (1 files):
- plants-1832550-supplementary.pdf
